# Supplementary material for: m6A‐Modified SNRPA Controls Alternative Splicing of ERCC1 Exon 8 to Induce Cisplatin Resistance in Lung Adenocarcinoma
Source: Adv Sci (Weinh). 2024 Nov 18;11(47):2404609. doi: 10.1002/advs.202404609 (PMC11653629; doi:10.1002/advs.202404609)
Supplement: Supplementary file 2 — Supplementary Tables [file ADVS-11-2404609-s001.xlsx]

## Sheet: Supplementary Table S1
Supplementary Table S1. 137 spliceosome-related genes from the Spliceosome database.
SNRPB
SNRPD1
SNRPD2
SNRPD3
SNRPE
SNRPF
SNRPG
RNU1-1
SNRPA
SNRNP70
SNRPC
RNU2-1
SNRPA1
SNRPB2
SF3B1
SF3B2
SF3B3
SF3B4
SF3B5
PHF5A
SF3B6
SF3A1
SF3A2
SF3A3
DDX46
HTATSF1
DHX15
U2AF1
U2AF2
PUF60
SMNDC1
RBM17
U2SURP
CHERP
RNU5A-1
SNRNP200
PRPF8
EFTUD2
PRPF6
DDX23
CD2BP2
SNRNP40
TXNL4A
LSM2
LSM3
LSM4
LSM5
LSM6
LSM7
lsm8
RNU4-1
RNU6-1
PRPF4
PRPF3
PPIH
PRPF31
SNU13
SART1
USP39
SF1
PRPF40A
THRAP3
RBM25
CCAR1
SUGP1
RBM5
RBM10
PRPF19
CDC5L
PLRG1
CWC15
BCAS2
CTNNBL1
WBP11
PQBP1
HSPA8
PPIE
CRNKL1
SNW1
ISY1
XAB2
RBM22
PPIL1
BUD31
AQR
SMU1
MFAP1
IK
WBP4
TFIP11
ZMAT2
PRPF38A
CWC27
DHX16
CWC22
ZNF830
CCDC12
PPIL2
GPKOW
RNF113A
PRCC
CWC25
GPATCH1
SYF2
DDX41
CXorf56
DGCR14
C9orf78
PPIL3
PPWD1
DHX35
CACTIN
NOSIP
WDR83
FAM50A
PPIG
SDE2
CDK10
LENG1
FAM32A
FRA10AC1
CDC40
PRPF18
SLU7
DHX8
BUD13
SNIP1
RBMX2
EIF4A3
MAGOH
RBM8A
SAP18
HNRNPA1
HNRNPAB
HNRNPC
SRRM2
PPIL4

## Sheet: Supplementary Table S2
Supplementary Table S2. 1,416 significant endogenous AS events regulated genes.
BRD8
IP6K2
DTX2
PPP6R3
ABCA7
ANKRD10
KDM5D
COPS5
ZNF561
RABGGTA
RIN1
ISG20
KCTD15
THOC2
NEPRO
CYLD
RBM5
PHRF1
STAT2
MYRF
LUCAT1
TAF1C
SYNGAP1
RALGAPB
MIB2
CBARP
ZNF19
TXLNGY
TRIM39
FBXL2
CAP1
TMEM159
TAZ
FNBP1
PLAGL1
BTN3A1
MFSD9
AL162258.1
TRERF1
AKAP8L
CCDC24
CBX7
PAX2
DENND5A
WASH9P
FAM219A
SNHG15
CNOT2
LSM7
FLT3LG
APC2
RPS15
ZBTB8OS
PAN2
AC027097.2
EEF1D
PHACTR4
SNRPA
PLOD2
AP4B1
PPP2R5C
TTC23
RACGAP1
DCUN1D4
DST
TRA2A
KANK2
MICAL3
PCBP3
TMEM98
PLCB4
ARFGAP2
ANAPC11
ADCK5
PHLDB1
KIAA1671
PACRGL
C6orf99
PSORS1C1
C19orf54
RPE
TPM4
PRR11
RPS2
ARHGAP32
DENND10
MDM1
TLCD2
CD44
CAMTA1
JDP2
SLC25A19
MRPL43
ZNF395
FBF1
DEPDC4
ZYG11A
IL31RA
DCLK2
CSAD
NBPF15
ACOT9
ARHGAP11A
AC093157.1
SPIN1
FANCD2
TRIM16
NKTR
R3HDM1
GAS5
DMBX1
AC007405.3
CANX
GRB10
KIAA1191
NTAN1
GNB1
BLVRB
NSUN5P1
SVIL
PPP6R2
DGLUCY
SLC25A36
NPLOC4
GSN
ZNF138
CYRIA
ZNF687
SPAG4
USP8
ZNF133
CARF
BTN3A2
ERBIN
LYRM1
GGA1
VPS29
IST1
CGREF1
VRK1
MAGIX
AL139220.2
NAPB
CCT8
TTLL3
THADA
SNHG21
CCDC186
MARCHF7
MLKL
DAG1
SAMD4B
DCTN1
CTBP2
C6orf52
AL024498.2
DRAM1
WDR4
ATP11C
ENTR1
LINC00265
TMSB15B-AS1
SLC25A14
TFG
RORA-AS1
DONSON
DUXAP8
NIF3L1
ENOX2
TRAPPC6A
TMX2
INIP
CNPY3
ROBO3
AL049629.2
OSER1
SLC35F3
ZSWIM7
ENO4
GBAP1
C2orf27A
C11orf24
LINC00337
MIR924HG
ECHDC2
CTTN
BOK
SLMAP
CROCCP2
FAM126B
DRAM2
TSN
MARK3
DYSF
MAST2
TRIM66
MYSM1
PABPC4
SENP6
CD151
PLSCR4
MIPOL1
MYH15
IAH1
SNRPN
SLC35F6
LINC02086
ZNF823
APBB2
CREM
RAB5IF
ZNF765
HEXIM2
LINC00839
GRB7
BCS1L
MYOF
ZNF202
YAP1
PAX6
PPARA
MIR4435-2HG
ARPC4
STOX2
GMIP
ZNF680
ERVK13-1
CD99P1
TLE4
KLHL17
PRR3
TCF7L2
METTL23
TBL2
ADGRG6
TMEM230
EVC
THAP3
CCDC148
TRPT1
FHL3
NUP85
DPY19L1P1
TMC6
MYT1
UQCC1
ENDOV
TPT1-AS1
DHDH
CES3
MSRB3
FBRSL1
ZNF84
EXO5
AC008764.4
SAT1
GATD1
CD47
ELMOD3
ZNF232
ANGPT4
NFASC
SNHG20
ARFGEF2
SYT12
NIPA2
IMMT
SHF
TXNRD2
DPH7
WDR20
MAPK11
PSMA3-AS1
CEACAM19
RNF38
RUVBL2
ERAP2
SIL1
ACTR3B
DLG1
SLC22A17
SEMA4D
DUXAP10
ACYP1
VPS13A
PRPF40B
PPIA
SEZ6L2
EBNA1BP2
SPATS2L
IKBKG
FIP1L1
STOML1
AC015818.9
LYSMD4
AL096870.8
PSTK
DCAF17
BCL9L
ZNF731P
WASF1
FKTN
TMEM267
CCDC125
COA1
CEP70
JAKMIP3
PVT1
CRTC1
PIGN
SAMD14
ENC1
STK17A
SEPTIN2
DIS3
ANKS3
GOSR2
PARPBP
CATSPER1
HSF4
ADAM15
SLC35B3
MAP2K7
ALKBH3
ZNF274
UAP1
DMAC2L
UQCRH
SYNGR2
CLSTN1
ZNRF2P1
HMOX2
PICALM
CNOT8
ENKD1
TARS2
KLC1
OLMALINC
BBS5
AFDN
ZNHIT1
MECR
HROB
KPTN
KCNH3
FBXW11
LRP8
FAM86DP
MTG2
MTMR11
UACA
HERC2P9
ARPC2
TEAD1
ZNF195
EPN2
IRX4
AMIGO2
ARAP1
TRIM65
NUDT17
RIF1
GATAD2A
RNF146
TDP1
SEC16A
CCDC126
SEC31A
MRPL18
LZTFL1
CELF1
SPAG9
AC018512.1
MAGI1
POLM
CEP250
AAMDC
NR2F2-AS1
GRIN3B
U2AF1L5
ZNF322
TMEM179B
ALCAM
CIT
CCDC150
PICK1
NDEL1
RPS6KB2
EDA2R
CCDC77
ZNF417
GSTP1
PTPN6
WDSUB1
PHYKPL
DHX34
AL669830.1
NGLY1
FASTK
CAMK2G
SUCO
OBSCN
IL17RC
GTF3C2
PDZD4
MRTFA
CHRFAM7A
FANCL
TAF1D
ZMIZ2
PNPO
FAM222B
PANX2
ZNF615
YIPF1
FLNA
USP20
PTPN18
KIF9
PRKAR1A
MPHOSPH9
EBLN3P
PDK1
SUN2
THSD1
RHPN1
UPF3A
NPRL2
SIRT2
PXN
EPS15L1
MIOS
DNAJC19
TMEM161B-AS1
YTHDC2
MZF1
KLHL42
TBCK
SMTN
BRAP
LINC01128
FAHD2B
U2AF1L4
DEDD2
POLD1
SH3BP1
RAP1B
CNIH2
REPIN1
RBCK1
RANGRF
H2AC6
RNF145
GMPPA
PRELID3A
URGCP
FDPS
MYO5A
C2CD2L
PSMD13
UCHL1
CPEB2
CPNE1
MED24
MTCP1
MYL6
NUBP2
RRN3
CUL7
RBMS2
SNX15
PUF60
S100A4
ZNF821
LCORL
GGCT
AC007906.2
DISP1
RBM39
MGME1
BIN1
STRADA
R3HDM2
STX16-NPEPL1
NEURL3
NUP62
RBM26
ELOVL1
BBOF1
PACC1
GGT1
TJAP1
CCNE1
RNFT1
TCIRG1
FHL2
ANKRD13C
NEURL1B
HMGCR
BRCA1
ATP10D
FBXO44
RWDD3
GSE1
TNFSF12
GAK
ERCC1
GRAMD1A
DCXR
ATP9B
ASB1
PTGR1
RGL2
ATG4B
DDX5
ZDHHC20
PDGFC
TLE2
MGST1
ATF7IP2
SFT2D2
MFSD12
GLMN
MCTP1
SLC29A2
HDAC8
JAG2
MAPK12
MAP3K14-AS1
SP100
NAV3
PUSL1
MINK1
ATP5F1C
ASAP1
CDC25C
GPX4
PFKM
ARHGAP11B
UBE2D4
SLC29A1
CARD19
SAMD11
AP2M1
CHD3
TRPM2
NINL
HDAC11
NRIP1
EFCAB14
MAPT
PRIMPOL
AADACP1
ABHD11
ABHD16A
ABHD2
AC002480.1
AC004890.2
AC005614.2
AC008014.1
AC008877.1
AC009275.1
AC010522.1
AC013717.1
AC069544.1
AC073107.1
AC083855.2
AC092279.1
AC107871.1
AC135983.2
AC245297.3
ACACB
ACCS
ACIN1
ACSF3
AGAP1
AGBL5
AHI1
AL117190.1
AL596223.1
ALKBH8
ALS2CL
ALX1
ANAPC16
ANKRD18A
ANKRD26
ANKS6
ANTXR2
AOPEP
AP002495.1
AP1AR
APAF1
APBA2
APEX1
APH1A
APOL2
APTX
ARFIP1
ARHGAP12
ARHGAP22
ARHGAP44
ARHGAP8
ARHGEF11
ARMC2
ARMCX5-GPRASP2
ARNTL2
ASAP2
ASB16-AS1
ASCC2
ATAT1
ATG13
ATL2
ATP7B
ATXN2
ATXN2L
AURKA
AURKB
AVL9
BAIAP2
BBIP1
BCL2L12
BCL2L13
BLM
BLOC1S6
BMS1P4
BPTF
BRCA2
BRD9
BTBD9
BTRC
BX890604.1
C12orf76
C20orf96
C4orf36
CA5BP1
CACNB1
CANT1
CASK
CASP7
CASP8
CAV1
CBWD3
CC2D1B
CCDC163
CCDC30
CCDC61
CCDC66
CCDC88A
CCHCR1
CCM2
CD59
CDAN1
CDK10
CENPK
CEP164
CEP44
CEP57L1
CEP83
CERS4
CFAP20DC
CHFR
CHKB-CPT1B
CHN1
CIB2
CLCN2
CLHC1
CLIP4
CLTCL1
CNTNAP3B
CNTRL
CRACDL
CRCP
CREB1
CRYBB2P1
CTB-178M22.2
CTC1
CTNNA1
CUL9
CYRIB
CYTOR
DCAF16
DCUN1D2
DDB1
DEF8
DENND2B
DESI1
DGKA
DGKQ
DGUOK
DHRS11
DHRS4L2
DHRS7
DHX33
DICER1
DLGAP1-AS1
DLST
DMTF1
DNAAF3
DNAAF4
DNAL1
DNMT3B
DPCD
DPY30
DPYD
DPYSL4
DUS3L
DUSP16
DUXAP9
DYNC2I1
EEF1AKMT1
EHBP1
EMSY
ENO1
ENTPD1-AS1
EP400
EPB41L5
ERC1
ERGIC1
ERI3
ERMARD
ERMP1
EVA1A
EVI5
EXO1
FAAP24
FAF2
FAM124A
FAM151B
FAM156A
FAM193B
FAM95C
FANK1
FBXO38
FHOD3
FLOT1
FLT4
FNBP4
FTO
FUBP3
FUS
FXR1
FXYD5
GABPB1
GAPVD1
GARS1-DT
GBA2
GDAP1
GEMIN7
GGA3
GIGYF2
GKAP1
GLI2
GLIS3
GLS
GOLGA4
GORAB
GPAT4
GPR161
GPR19
GRK3
GTDC1
GTF2IP1
GUSB
GUSBP1
GZF1
HARS2
HDAC10
HEATR5B
HECTD4
HMGXB4
HNF1B
HNRNPA2B1
HNRNPC
HORMAD1
HPS4
HYOU1
IFI27L1
IFI44
IFTAP
IKBKE
IL15RA
INO80E
INPP5J
INSIG1
INSYN2A
IQCE
IQCH
IRF7
ITGA10
ITGB1
JPX
JUP
KAT6A
KAZALD1
KCNQ5
KCTD9
KDM5A
KIAA0040
KIAA1217
KIAA1841
KIF1C
KLHL13
KLHL22
KMT2C
KPNA1
KREMEN2
KTN1
L3HYPDH
LAMA3
LARGE1
LGALS8
LIMK2
LINC00174
LINC00511
LINC00513
LINC00680
LINC00963
LINC01145
LINC01184
LINC01278
LINC02245
LINC02246
LINC02609
LIPT1
LNCTAM34A
LPCAT4
LPP
LRRC28
LRRC37A4P
LRRC6
LRRFIP1
LTBP1
LUC7L3
MAP3K15
MAP3K8
MAP4
MAPK8
MAX
MBD1
MBD5
MCM9
MED15
MEG3
MEG9
MEGF6
MEIS1
METTL8
MFF
MFSD14C
MGA
MGAT5
MICU3
MIER2
MISP
MLH1
MON1A
MPDU1
MPI
MPV17
MPZL1
MRI1
MRPL22
MRRF
MST1R
MTHFD2L
MTHFSD
MTMR2
MTMR3
MTMR9LP
MUTYH
MVK
MYL5
MYO1B
NAB1
NADK2
NAF1
NAP1L4
NAXD
NBPF14
NBPF8
NCF2
NCOA2
NDOR1
NDUFAF5
NDUFAF6
NEK10
NEURL4
NFIB
NKIRAS2
NME6
NPHP3
NQO2
NRF1
NRM
NT5C
NUSAP1
NXPE3
ODF2L
OSBPL6
PAFAH1B1
PALM2AKAP2
PAQR5
PARP12
PATZ1
PCBP1-AS1
PCGF6
PCM1
PDIK1L
PDPR
PGPEP1
PHF21A
PHLPP2
PIKFYVE
PITPNM2
PKD1L2
PKD1P6
PKM
PLA2G12A
PLCD4
PLEKHA1
PLEKHA2
PLEKHG3
PLEKHM1
PLEKHM1P1
PNPLA6
POLL
POLR2J3
PPARD
PPFIBP1
PPM1K
PPP3CB
PPP4R1L
PRDM15
PRMT7
PROSER3
PRPSAP2
PRUNE1
PSME3IP1
PTPN20
PTPN3
PTPRE
PUM1
PUS1
R3HCC1L
RAB34
RANBP17
RASAL2
RBM6
RBPMS-AS1
RCC1L
RDM1
RELCH
RESF1
REXO5
RFFL
RHOC
RNASEH1-AS1
RNF13
RNF135
RNF217
RNF24
RPAIN
RPS6KA6
RPUSD3
RTKN
RTRAF
RUBCN
RUNX1
RWDD2B
SBF2-AS1
SCMH1
SDHAF3
SDHAP2
SDR39U1
SEC24B
SENP7
SEPTIN10
SERF1B
SETD5
SETD9
SH3TC1
SHARPIN
SHLD2
SIPA1L3
SLC15A4
SLC22A5
SLC24A1
SLC25A23
SLC25A30
SLC25A40
SLC27A3
SLC2A13
SLC30A6
SLC37A3
SLC3A2
SLC41A3
SLC5A6
SLC7A6
SNHG12
SNHG17
SNHG26
SNHG29
SNHG32
SNORD62A
SPART
SPATA20
SPATA7
SREK1IP1
SS18
SS18L1
ST7L
STAG1
STAG3L1
STAT6
STK19
STK40
SUCLG2-AS1
SUGT1
SUGT1P4-STRA6LP-CCDC180
SUMF2
SUOX
SUSD1
SYT17
TAF1
TARBP2
TATDN1
TBCA
TBL1X
TBL1XR1
TCP1
TCP11L2
TCTN1
TERF1
TEX9
TFPI
TGFB2
THTPA
TIMD4
TIMM23B-AGAP6
TLE1
TM4SF19
TM7SF3
TMCC1
TMEM143
TMEM145
TMEM14C
TMEM255B
TMEM44
TMEM63A
TOP3B
TOR1AIP2
TP53I13
TPRA1
TRA2B
TRAF5
TRIM16L
TRIM37
TRIM5
TRIM56
TRIP12
TRIQK
TRMT2B
TRPC1
TSNARE1
TSPAN18
TSPAN5
TTLL4
TUB
TUBD1
TUBGCP6
TULP4
TUT4
TVP23C-CDRT4
UBA52
UBE2K
UIMC1
ULK4
UPP1
UROS
USF2
USP30
USP54
VEZT
VPS13B
VPS13D
WASF3
WASHC2A
WASHC5
WDR17
WDR27
WDR31
WNK1
WRNIP1
WSB1
XAGE1B
XPO6
ZBTB25
ZBTB38
ZBTB7B
ZC2HC1C
ZCCHC17
ZDBF2
ZMYM5
ZNF17
ZNF260
ZNF263
ZNF268
ZNF302
ZNF319
ZNF385A
ZNF410
ZNF444
ZNF551
ZNF584
ZNF638
ZNF639
ZNF654
ZNF664
ZNF691
ZNF692
ZNF695
ZNF720
ZNF749
ZNF75A
ZNF79
ZNF790-AS1
ZNF827
ZNF875
ZSCAN18
ZSCAN25
ZSWIM9
ZZZ3
PRR13
ZBTB7C
SNHG14
TIAL1
APMAP
SCNM1
TM7SF2
PAXX
KRT8
ZSCAN5A
COBLL1
ANKRD11
WASH3P
ZNF500
KATNB1
ATRX
FBXW2
METTL26
CNTLN
RPL12P14
ZNF764
CCNQ
TP73-AS1
WASH7P
EP400P1
SLTM
YAF2
PRKCSH
PIF1
SIRT7
ATP5PD
TUG1
ZFP30
CCDC120
CPS1
PTOV1
TBC1D7
PGAP3
LDAH
MDC1
TEDC1
TSPAN4
CIZ1
KIF21A
PAXBP1
UBAP2L
TAF6
MGAT4B
RRAGB
TRIO
C1D
RFC5
AFMID
TRMT11
RSPRY1
RRP7BP
AFG3L1P
ZNF101
YDJC
RPS25
PARP9
HERC2P2
PDHA1
PGAP2
OS9
CCDC191
KMT2A
P4HA2
HECTD1
GSKIP
BUD23
RBBP5
NDRG1
PLD3
CDK11A
ZFAND4
KIAA0319
PRKRA
VSTM1
SLC44A3
PIP4P1
NEK6
CABYR
LOXL2
RNF220
KIZ
UBE2J2
BIRC2
WDR26
TRPM4
SH2B1
BZW1
ATP5MF
COMMD6
TMEM106C
FBLIM1
LARP4B
ZHX3
TAF15
TACC1
GMPR2
ZSCAN26
ZNF655
FIGNL1
GTF3C1
PRMT1
AC005562.1
INVS
CTSL
CTPS2
TSC1
COPS7A
MATR3
NUB1
EOLA1
CTDSP2
TADA2A
CTIF
DCAF11
DMKN
DZIP1
ODF2
HUWE1
PAQR6
MCM8
IGFBP7
ZMYND8
PDLIM2
STXBP2
DHPS
MTCH1
RUFY3
GSTZ1
NCBP2
RNF207
DLG4
SPIDR
AGER
ELOA-AS1
LMX1B
FANCA
BCAS3
NPL
ADCY9
MFSD11
PSMC3IP
KAT6B
PTPN13
NAV1
ADAR
ZNF185
NT5C2
MSH5
GLOD4
PLEKHB2
MTERF4
RALGPS1
MAPKAP1
PRKCE
NCOA6
ADAP2
UBXN8
PTAR1
AP3S2
MFN2
PARN
PPIEL
AC087721.2
AMMECR1L
IFNGR2
ADCK2
STAU2
AC108010.1
TTC25
CDK18
XRRA1
TMEM184A
CCNJL
ZBTB49
ULK4P3
SNF8
RNF44
QRICH2
HSD11B1L
ZNF2
CCNB3
TRUB1
TNRC6A
NAP1L1
PHF20
BAZ2A
ARHGEF9
KIF24
LINC02615
ELOVL5
ZRANB3
HNRNPH1
ZMYND11
PURPL
RUSF1
PMS2P2
SP2
ARL2-SNX15
HMGN1
PDE3B
DOLPP1
IPO8
IMMP1L
DPP9
LNPK
RPL13A
EIF3E
MYH14
POLG
ADGRB2
AHNAK
ZDHHC9
FADS3
NONO
RARS2
CRIP1
PFDN5
AMPD2
HNRNPA3
CCNK
P4HB
ACADVL
ARL16
SPEG
SNHG11
TRIM27
DUS1L
PPIL2
PCGF2
DYNC1LI1
HMGN2
MED1
ZNF252P
ACTG1
LPIN3
AK2
MUS81
SIRT6
ABHD14B
ADAT1
TMEM33
CHD8
CPSF7
NSUN5P2
MKS1
NPM1
VPS28
SLC52A2
XRCC6
TPM1
WHRN
TSEN54
NEIL1
GLA
THYN1
AC015813.2
CALM3
HGS
RSRP1
SLC25A37
STIL
RPL10
CIB1
TAPBPL
WBP1
AL365205.1
MSL3
SMG5
ATP5PO
SPG7
KANK3
RHOT2
PSME2
WASH2P
HDLBP
CTSA
DNAJC4
NME3
EWSR1

## Sheet: Supplementary Table S3
Supplementary Table S3. Genes related to DNA repair in GOBP_DNA_REPAIR
ABL1
ABRAXAS1
ACTB
ACTL6A
ACTL6B
ACTR2
ACTR5
ACTR8
ADPRS
ALKBH1
ALKBH2
ALKBH3
ANKLE1
AP5S1
AP5Z1
APEX1
APEX2
APLF
APTX
ARID1A
ARID1B
ARID2
ASCC1
ASCC2
ASCC3
ASF1A
ATM
ATP23
ATR
ATRIP
ATRX
ATXN3
ATXN7
ATXN7L3
AUNIP
AXIN2
BABAM1
BABAM2
BACH1
BARD1
BCCIP
BCL7A
BCL7B
BCL7C
BLM
BOD1L1
BRCA1
BRCA2
BRCC3
BRD7
BRD8
BRIP1
BRME1
BTG2
C14orf39
C1orf112
CBX8
CCDC117
CDC14B
CDC45
CDC5L
CDC7
CDCA5
CDK1
CDK2
CDK7
CDK9
CDKN2D
CEBPG
CENPS
CENPX
CEP164
CETN1
CETN2
CGAS
CHAF1A
CHAF1B
CHD1L
CHD4
CHEK1
CHEK2
CHRNA4
CIB1
CINP
CLSPN
COMMD1
CRY2
CSNK1E
CUL4A
CUL4B
CYREN
DCLRE1A
DCLRE1B
DCLRE1C
DDB1
DDB2
DDX1
DDX11
DEK
DHX9
DMAP1
DMC1
DNA2
DNTT
DOT1L
DPF1
DPF2
DPF3
DTL
DTX3L
DYRK1B
EEPD1
EGFR
EID3
EME1
EME2
EMSY
ENDOV
ENY2
EP400
EPC1
EPC2
ERCC1
ERCC2
ERCC3
ERCC4
ERCC5
ERCC6
ERCC6L2
ERCC8
ESCO2
ETAA1
EXD2
EXO1
EXO5
EYA1
EYA2
EYA3
EYA4
FAAP100
FAAP20
FAAP24
FAM111A
FAM168A
FAN1
FANCA
FANCB
FANCC
FANCD2
FANCE
FANCF
FANCG
FANCI
FANCL
FANCM
FBH1
FBXO6
FBXW7
FEN1
FGF10
FH
FIGNL1
FMN2
FMR1
FOXM1
FTO
FUS
FZR1
GADD45A
GCNA
GEN1
GGN
GINS2
GINS4
GTF2H1
GTF2H2
GTF2H2C
GTF2H2C_2
GTF2H3
GTF2H4
GTF2H5
H2AC25
H2AX
HDAC10
HDGFL2
HELB
HELQ
HERC2
HINFP
HLTF
HMCES
HMGA2
HMGB1
HMGB2
HMGN1
HPF1
HROB
HSF1
HSF2BP
HUS1
HUS1B
HUWE1
IER3
IFFO1
ING3
INIP
INO80
INO80B
INO80C
INO80D
INO80E
INTS3
JMY
KASH5
KAT2A
KAT2B
KAT5
KAT7
KDM1A
KDM2A
KDM4D
KHDC3L
KIF22
KIN
KLHL15
KMT5A
KMT5B
KMT5C
LIG1
LIG3
LIG4
MACROH2A1
MAD2L2
MAGEF1
MAJIN
MARCHF6-DT
MARF1
MBD4
MBTD1
MC1R
MCM2
MCM3
MCM4
MCM5
MCM6
MCM7
MCM8
MCM9
MCMDC2
MCRS1
MDC1
MEAF6
MEIOB
MEIOC
MEN1
MGME1
MGMT
MIR221
MLH1
MLH3
MMS19
MMS22L
MNAT1
MORF4L1
MORF4L2
MPG
MPND
MRE11
MRGBP
MRNIP
MSH2
MSH3
MSH4
MSH5
MSH6
MTA1
MUS81
MUTYH
NABP1
NABP2
NBN
NEIL1
NEIL2
NEIL3
NFRKB
NHEJ1
NIPBL
NONO
NOP53
NPAS2
NPM1
NSD2
NSMCE1
NSMCE2
NSMCE3
NSMCE4A
NTHL1
NUCKS1
NUDT1
NUDT16L1
NYNRIN
OGG1
OOEP
OTUB1
OTUB2
PAGR1
PALB2
PARG
PARK7
PARP1
PARP10
PARP2
PARP3
PARP4
PARP9
PARPBP
PAXIP1
PAXX
PBRM1
PCLAF
PCNA
PDS5A
PDS5B
PHF10
PIAS4
PIF1
PML
PMS1
PMS2
PMS2P1
PMS2P3
PMS2P5
PMS2P6
PNKP
POGZ
POLA1
POLB
POLD1
POLD2
POLD3
POLD4
POLDIP2
POLE
POLE2
POLG
POLH
POLI
POLK
POLL
POLM
POLN
POLQ
POLR2I
POT1
PPP4C
PPP4R2
PPP4R3B
PPP5C
PRDM9
PRIMPOL
PRKCG
PRKDC
PRMT6
PRPF19
PSMD14
PSME4
PTTG1
PWWP3A
RAD1
RAD17
RAD18
RAD21
RAD21L1
RAD23A
RAD23B
RAD50
RAD51
RAD51AP1
RAD51B
RAD51C
RAD51D
RAD52
RAD54B
RAD54L
RAD9A
RAD9B
RADX
RBBP8
RBX1
RCHY1
REC8
RECQL
RECQL4
RECQL5
REV1
REV3L
REXO4
RFC1
RFC2
RFC3
RFC4
RFC5
RFWD3
RHNO1
RIF1
RMI1
RMI2
RNASEH2A
RNASEH2B
RNASEH2C
RNF111
RNF113A
RNF138
RNF168
RNF169
RNF8
RPA1
RPA2
RPA3
RPA4
RPS3
RRM1
RRM2B
RTEL1
RUVBL1
RUVBL2
SAMHD1
SENP3
SETD2
SETMAR
SETX
SF3B3
SF3B5
SFPQ
SFR1
SGF29
SHLD1
SHLD2
SHLD3
SHPRH
SIRT1
SIRT6
SIRT7
SLC30A9
SLF1
SLF2
SLX1A
SLX1B
SLX4
SMARCA2
SMARCA4
SMARCA5
SMARCAD1
SMARCAL1
SMARCB1
SMARCC1
SMARCC2
SMARCD1
SMARCD2
SMARCD3
SMARCE1
SMC1A
SMC3
SMC5
SMC6
SMCHD1
SMG1
SMUG1
SPATA22
SPIDR
SPIRE1
SPIRE2
SPO11
SPRTN
SSRP1
STUB1
SUMO1
SUPT16H
SUPT20H
SUPT3H
SUPT7L
SWI5
SWSAP1
SYCP1
TADA1
TADA2B
TADA3
TAF10
TAF12
TAF2
TAF4
TAF5
TAF5L
TAF6
TAF6L
TAF7
TAF9
TAOK1
TAOK3
TDG
TDP1
TDP2
TENT4A
TERB1
TERB2
TERF2
TERF2IP
TEX12
TEX15
TEX264
TFIP11
TFPT
TICRR
TIGAR
TIMELESS
TMEM161A
TNKS1BP1
TNP1
TONSL
TOP2B
TOP3A
TOPBP1
TP53
TP53BP1
TP73
TRAIP
TREX1
TREX2
TRIM28
TRIP12
TRIP13
TRRAP
TTC5
TTF2
TWIST1
UBE2A
UBE2B
UBE2D3
UBE2N
UBE2NL
UBE2T
UBE2V1
UBE2V2
UBE2W
UBQLN4
UBR5
UCHL5
UFL1
UHRF1
UIMC1
UNG
UPF1
USP1
USP10
USP22
USP28
USP3
USP43
USP44
USP45
USP47
USP51
USP7
UVRAG
UVSSA
VCP
VCPIP1
VPS72
WAS
WDHD1
WDR33
WDR48
WRAP53
WRN
WRNIP1
XAB2
XNDC1N
XPA
XPC
XRCC1
XRCC2
XRCC3
XRCC4
XRCC5
XRCC6
YEATS4
YY1
ZBTB1
ZBTB7A
ZCWPW1
ZFYVE26
ZGRF1
ZMPSTE24
ZMYND8
ZNF365
ZNF668
ZRANB3
ZSWIM7

## Sheet: Supplementary Table S4
Supplementary Table S4. siRNAs and shRNA or sgRNA used in this study.
siRNA name	Target RNA sequence	Target gene
siERCC1-E8-1	CCGTGAAGTCAGTCAACAA	ERCC1-E8
siERCC1-E8-2	CCTCCTGACCACATTTGGA	ERCC1-E8
shSNRPA-1(sh1)	CCGGCGACTCAGATATCATTGCCAACTCGAGTTGGCAATGATATCTGAGTCGTTTTTT	SNRPA
shSNRPA-2(sh2)	CCGGCCTCAATGAGAAGATCAAGAACTCGAGTTCTTGATCTTCTCATTGAGGTTTTTG	SNRPA
shELAVL1-1(shEL-1)	GGGATAAAGTAGCAGGACA	ELAVL1
shELAVL1-2(shEL-2)	TGGATCAGACTACAGGTTT	ELAVL1
sgSNRPA-1(KO1)	AACGCCCTGCGCTCCATGCA	SNRPA
sgSNRPA-2(KO2)	CCTCAATGAGAAGATCAAGA	SNRPA

## Sheet: Supplementary Table S5
Supplementary Table S5. Primers used in this study.
Primer name	Sequence	Used in	Cycle number
SNRPA-F	CCGCCCTAACCACACTATTT	qRT-PCR	40
SNRPA-R	CATCTTCAGGCTCCGTGATAC	qRT-PCR	40
me-SNRPA-F	CCAGTGAGATAGTGAGTGGTCAC	qRT-PCR	40
me-SNRPA-R	GAAGTACAGTAGTCAGCACATGC	qRT-PCR	40
ERCC1-A-F	ATGAGCAGAAACCAGCGGAC	Agarose gel electrophoresis	34
ERCC1-A-R	TCTCTTGATGCGGCGATGAG	Agarose gel electrophoresis	34
ERCC1-B-F	CTGCACATTGATCCTCGCCT	Agarose gel electrophoresis	34
ERCC1-B-R	TGAGCTGTTCCAGAGATCCAA	Agarose gel electrophoresis	34
ELAVL1-F	ATCGTCAACTACCTCCCTCA	qRT-PCR	40
ELAVL1-R	AGCTGTGTCCTGCTACTTTATC	qRT-PCR	40
GAPDH-F	CATGTTCGTCATGGGTGTGAA	qRT-PCR	40
GAPDH-R	GGCATGGACTGTGGTCATGAG	qRT-PCR	40
GAPDH-F	CATGTTCGTCATGGGTGTGAA	Agarose gel electrophoresis	34
GAPDH-R	GGCATGGACTGTGGTCATGAG	Agarose gel electrophoresis	34

## Sheet: Supplementary Table S6
Supplementary Table S6. Primary antibodies used in this study.
Name	Catalog No.	Company	Application
SNRPA	10212-1-AP	proteintech	WB
BAX	50599-2-Ig	proteintech	WB
BCL2	26593-1-AP	proteintech	WB, IHC
γ-H2AX	ab81299	abcam	WB, IHC
ERCC1	14586-1-AP	proteintech	WB, IP
m6A	68055-1-Ig	proteintech	M6A dot plot
m6A	Bes5101	Bersin BioTM	RIP
IGF2BP1	22803-1-AP	proteintech	WB, IF, IP
IgG	30000-0-AP	proteintech	IP, RIP
ELAVL1	11910-1-AP	proteintech	WB, IP, RIP, RNA pulldown
ELAVL1	66549-1-Ig	proteintech	IF, IHC
XPF	sc-136153	Santa Cruz	IP, WB
SNRPA	A08780-2	BOSTER	IHC
β-actin	66009-1-Ig	proteintech	WB
